# Supplementary material for: Sedentary Behaviour in Hospitalised Older People: A Scoping Review
Source: Int J Environ Res Public Health. 2020 Dec 14;17(24):9359. doi: 10.3390/ijerph17249359 (PMC7765084; doi:10.3390/ijerph17249359)
Supplement: Supplementary file 1 [file ijerph-17-09359-s001.zip]

Archive with 4 entries (4 files):
- Supplementary Materials S2.docx
- Supplementary Materials S1.docx
- Supplementary Materials S4.docx
- Supplementary Materials S3.docx
